# Supplementary material for: Using B isotopes and B/Ca in corals from low saturation springs to constrain calcification mechanisms
Source: Nat Commun. 2019 Aug 8;10:3580. doi: 10.1038/s41467-019-11519-9 (PMC6687739; doi:10.1038/s41467-019-11519-9)
Supplement: Supplementary file 3 — Source Data [file 41467_2019_11519_MOESM3_ESM.xls]

## Sheet: ParameterListe
Name	Column SourceData	ShortName	Units	Principal Investigatore	Method	Comment
Site	A	site		Adina Paytan
Seawater aragonite saturation state	B	Ωsw		Adina Paytan	Calculated via R seacarb package
Seawater pH	C	pHsw		Adina Paytan		total scale
Seawater salinity	D	Salinity (ppm)	ppm	Adina Paytan
Seawater temperature	E	Temperature (°C)	°C	Adina Paytan
Coral ID	F	CoralID		Adina Paytan
Seawater boron isotopic composition	G	d11Bsw	‰	Marlene Wall
Skeletal boron isotopic composition	H	d11B	‰	Marlene Wall
Seawater	I	pKB		Marlene Wall
Calcifying fluid pH	J	pHcf		Marlene Wall
Skeletal boron calcium ratios	K	B/Ca	µmol mol-1	Marlene Wall
Calcifying fluid carbonate ion concentration	L	CO32-cf	µmol kg-1	Marlene Wall
Calcifying fluid dissolved inorganic carbon concentration	M	DICcf	µmol kg-1	Marlene Wall	Calculated via R seacarb package
Seawater dissolved inorganic carbon concentration	N	DICsw	µmol kg-1	Marlene Wall	Calculated via R seacarb package
Calcifying fluid aragonite saturation state	O	Ωcf		Marlene Wall
Relative growth rates based on Ωcf	P	relGrowth	% mean control	Marlene Wall
Dissolved inorganic carbon ratio DICcf/DICsw	Q	DICratio		Marlene Wall
Calcifying fluid aragonite saturation state based on d11B and 2xDICsw	R	Ωcf d11B 2xDIC		Marlene Wall	Calculated via R seacarb package
Relative growth rates based on d11B and 2xDICsw	S	relGrowth d11B	% mean control	Marlene Wall
Calcifying fluid aragonite saturation state based on d11B and 1xDICsw	T	Ωcf d11B 1x DICsw		Marlene Wall	Calculated via R seacarb package
relative growth rate based on Ωcf d11B 1xDICsw	U	relGrowth 1x DICsw	% mean control	Marlene Wall

## Sheet: SourceData
site	Ωsw	pHsw	Salinity	Temperature	CoralID	d11Bsw	d11B	pKB	pHcf	B/Ca	CO32-cf	DICcf	DICsw	Ωcf	relGrowth	DICratio	Ωcf d11B 2xDIC	relGrowth d11B	Ωcf d11B 1x DICsw	relGrowth 1x DICsw
Cont	3.8	8.02	34.8	28.8	13	39.15	27.7925	8.555	8.71978	662.933	1011.12	2714.93	2069	16.38	0.954861	1.31219	24.9658	1.43212	12.4829	1.46861
Cont	3.8	8.02	34.8	28.8	13	39.15	28.3962	8.555	8.75944	639.367	1088.03	2763.21	2069	17.626	1.1078	1.33553	26.3955	1.59945	13.1978	1.64788
Cont	3.8	8.02	34.8	28.8	13	39.15	26.8527	8.555	8.65924	728.349	866.047	2542.02	2069	14.0299	0.695979	1.22862	22.8384	1.19946	11.4192	1.22009
Cont	3.8	8.02	34.8	28.8	13	39.15	25.7841	8.555	8.59143	734.547	797.445	2600.82	2069	12.9185	0.587159	1.25704	20.5538	0.971546	10.2769	0.977715
Cont	3.8	8.02	34.8	28.8	13	39.15	28.6783	8.555	8.77823	797.79	886.807	2195.13	2069	14.3662	0.730639	1.06096	27.0814	1.68285	13.5407	1.73737
Cont	3.8	8.02	34.8	28.8	13	39.15	28.0281	8.555	8.73517	720.717	943.781	2479.32	2069	15.2892	0.829865	1.19832	25.5177	1.49567	12.7589	1.53665
Cont	3.8	8.02	34.8	28.8	13	39.15	28.2	8.555	8.74647	640.707	1072.9	2774.22	2069	17.3809	1.07686	1.34085	25.9251	1.54343	12.9626	1.58782
Cont	3.8	8.02	34.8	28.8	13	39.15	26.9623	8.555	8.66624	632.128	1005.17	2919.41	2069	16.2837	0.943492	1.41103	23.0806	1.22496	11.5403	1.24728
Cont	3.8	8.02	34.8	28.8	13	39.15	26.6172	8.555	8.64423	583.366	1064.29	3196.02	2069	17.2414	1.05944	1.54472	22.3231	1.14606	11.1615	1.16319
Cont	3.8	8.02	34.8	28.8	13	39.15	27.8226	8.555	8.72175	595.256	1128.2	3020.82	2069	18.2768	1.19196	1.46004	25.036	1.44013	12.518	1.47718
Cont	3.8	8.02	34.8	28.8	13	39.15	28.0148	8.555	8.7343	664.483	1022.81	2690.23	2069	16.5694	0.977415	1.30026	25.4864	1.49203	12.7432	1.53274
Cont	3.8	8.02	34.8	28.8	13	39.15	27.3536	8.555	8.69136	632.03	1031.37	2885.81	2069	16.7081	0.994085	1.39479	23.9579	1.31945	11.979	1.34814
Cont	3.8	8.02	34.8	28.8	13	39.15	27.9549	8.555	8.73038	631.941	1071.5	2833.97	2069	17.3582	1.07402	1.36973	25.3454	1.47569	12.6727	1.51524
Cont	3.8	8.02	34.8	28.8	13	39.15	27.9654	8.555	8.73107	744.729	909.817	2403.99	2069	14.7389	0.76999	1.16191	25.3702	1.47855	12.6851	1.51831
Cont	3.8	8.02	34.8	28.8	13	39.15	27.4115	8.555	8.69509	673.572	971.375	2703.11	2069	15.7362	0.88008	1.30648	24.0894	1.3339	12.0447	1.36358
Cont	3.8	8.02	34.8	28.8	13	39.15	28.0113	8.555	8.73407	647.032	1050.17	2763.09	2069	17.0126	1.03116	1.33547	25.4781	1.49107	12.7391	1.53172
Cont	3.8	8.02	34.8	28.8	13	39.15	27.3208	8.555	8.68925	827.201	786.359	2207.11	2069	12.7389	0.570402	1.06675	23.8836	1.31131	11.9418	1.33945
Cont	3.8	8.02	34.8	28.8	13	39.15	25.6441	8.555	8.58259	682.996	848.987	2808.46	2069	13.7535	0.668096	1.3574	20.2645	0.944314	10.1322	0.948843
Cont	3.8	8.02	34.8	28.8	13	39.15	28.4575	8.555	8.7635	730.343	956.018	2414.41	2069	15.4874	0.851962	1.16695	26.5435	1.61727	13.2717	1.667
Cont	3.8	8.02	34.8	28.8	13	39.15	28.4415	8.555	8.76244	736.183	947.528	2396.45	2069	15.3499	0.836603	1.15826	26.505	1.61263	13.2525	1.66201
Cont	4.12	8.05	35.3	29.4	6	39.15	27.5117	8.545	8.69157	465.56	1434.76	3930.58	2050	23.2354	2.18119	1.91736	24.2369	1.52953	12.1185	1.52157
Cont	4.12	8.05	35.3	29.4	6	39.15	26.8387	8.545	8.64834	483.147	1323.09	3863.9	2050	21.427	1.84946	1.88483	22.7363	1.3433	11.3681	1.32824
Cont	4.12	8.05	35.3	29.4	6	39.15	27.5366	8.545	8.69318	485.408	1378.28	3767.05	2050	22.3207	2.01008	1.83759	24.2935	1.53679	12.1468	1.52911
Cont	4.12	8.05	35.3	29.4	6	39.15	27.8702	8.545	8.71485	457.015	1495.02	3961.13	2050	24.2112	2.37122	1.93226	25.0601	1.63667	12.53	1.63302
Cont	4.12	8.05	35.3	29.4	6	39.15	29.6431	8.545	8.83412	606.689	1250.48	2824.44	2050	20.2512	1.64805	1.37778	29.3969	2.25911	14.6984	2.28319
Cont	4.12	8.05	35.3	29.4	6	39.15	27.222	8.545	8.67289	514.687	1273.8	3586.25	2050	20.6288	1.71151	1.74939	23.584	1.44706	11.792	1.43588
Cont	4.12	8.05	35.3	29.4	6	39.15	27.6069	8.545	8.69773	432.676	1553.18	4217.26	2050	25.1532	2.56195	2.0572	24.4538	1.55743	12.2269	1.55057
Cont	4.12	8.05	35.3	29.4	6	39.15	27.1433	8.545	8.66783	466.778	1397.34	3963.59	2050	22.6295	2.06708	1.93346	23.4083	1.42525	11.7041	1.41324
Cont	4.12	8.05	35.3	29.4	6	39.15	24.5753	8.545	8.50505	431.518	1256.96	4615.35	2050	20.356	1.66555	2.25139	18.083	0.840824	9.04151	0.810293
Cont	4.12	8.05	35.3	29.4	6	39.15	24.7867	8.545	8.51843	390.022	1413.93	5076.4	2050	22.898	2.11729	2.47629	18.4938	0.880592	9.2469	0.851028
Cont	4.12	8.05	35.3	29.4	6	39.15	26.3168	8.545	8.61514	443.068	1392.46	4278.14	2050	22.5504	2.05242	2.0869	21.6114	1.21141	10.8057	1.19171
Cont	4.12	8.05	35.3	29.4	6	39.15	26.4202	8.545	8.62171	485.339	1280.29	3893.82	2050	20.7339	1.72938	1.89942	21.8318	1.23673	10.9159	1.2179
Cont	4.12	8.05	35.3	29.4	6	39.15	26.9661	8.545	8.65648	495.566	1300.91	3752.96	2050	21.0678	1.78674	1.83071	23.016	1.37713	11.508	1.36331
Cont	4.12	8.05	35.3	29.4	6	39.15	25.5984	8.545	8.5697	440.621	1330.46	4391.69	2050	21.5463	1.87054	2.14229	20.1153	1.04627	10.0576	1.02128
Cont	4.12	8.05	35.3	29.4	6	39.15	23.9465	8.545	8.46507	408.983	1260.25	4954.92	2050	20.4092	1.67447	2.41704	16.8878	0.730201	8.44391	0.697299
Cont	4.12	8.05	35.3	29.4	6	39.15	23.6485	8.545	8.446	400.609	1254.64	5099.85	2050	20.3184	1.65927	2.48773	16.3349	0.681591	8.16744	0.647817
Cont	4.03	8.04	35.1	29.2	51	39.15	24.8049	8.549	8.52358	573.866	956.868	3434.98	2052	15.5018	0.916694	1.67397	18.521	0.850338	9.26052	0.829738
Cont	4.03	8.04	35.1	29.2	51	39.15	26.352	8.549	8.62138	589.665	1042.89	3198.42	2052	16.8954	1.09452	1.55868	21.6791	1.17127	10.8395	1.1634
Cont	4.03	8.04	35.1	29.2	51	39.15	20.546	8.549	8.24105	463.164	792.024	4769.9	2052	12.8312	0.618626	2.32451	11.0399	0.289945	5.51997	0.258784
Cont	4.03	8.04	35.1	29.2	51	39.15	25.7717	8.549	8.58465	523.408	1127.77	3664.26	2052	18.2706	1.28485	1.7857	20.4632	1.04185	10.2316	1.02851
Cont	4.03	8.04	35.1	29.2	51	39.15	25.8057	8.549	8.5868	574.878	1029.32	3332.94	2052	16.6755	1.06545	1.62424	20.5333	1.04912	10.2667	1.03607
Cont	4.03	8.04	35.1	29.2	51	39.15	23.9986	8.549	8.4724	647.761	794.619	3112.02	2052	12.8733	0.62288	1.51658	16.9767	0.711478	8.48836	0.686415
Cont	4.03	8.04	35.1	29.2	51	39.15	28.4133	8.549	8.75457	700.64	1002.47	2530.8	2052	16.2406	1.00907	1.23333	26.3361	1.73421	13.1681	1.75378
Cont	4.03	8.04	35.1	29.2	51	39.15	26.728	8.549	8.64528	575.996	1095.37	3238.5	2052	17.7456	1.21045	1.57821	22.4882	1.26143	11.2441	1.25759
Cont	4.03	8.04	35.1	29.2	51	39.15	25.4623	8.549	8.56511	628.446	918.322	3078.93	2052	14.8773	0.841953	1.50045	19.8304	0.9774	9.91523	0.961495
Cont	4.03	8.04	35.1	29.2	51	39.15	25.9372	8.549	8.59511	524.264	1139.36	3640.9	2052	18.4582	1.31197	1.77432	20.806	1.0776	10.403	1.06573
Cont	4.03	8.04	35.1	29.2	51	39.15	28.1069	8.549	8.73434	596.736	1155.28	2999.49	2052	18.7162	1.34968	1.46174	25.6081	1.63922	12.8041	1.65382
Cont	4.03	8.04	35.1	29.2	51	39.15	27.8618	8.549	8.7183	604.984	1122.37	2980.73	2052	18.183	1.2723	1.4526	25.0352	1.56627	12.5176	1.57715
Cont	4.03	8.04	35.1	29.2	51	39.15	25.3462	8.549	8.55778	594.956	961.709	3263	2052	15.5802	0.926298	1.59015	19.5959	0.95401	9.79794	0.937203
Cont	4.03	8.04	35.1	29.2	51	39.15	27.5522	8.549	8.69818	545.648	1220.37	3335.88	2052	19.7708	1.50922	1.62567	24.3232	1.47785	12.1616	1.4843
Cont	4.03	8.04	35.1	29.2	51	39.15	26.4793	8.549	8.62945	615.354	1008.14	3053.54	2052	16.3324	1.02085	1.48808	21.951	1.20122	10.9755	1.19466
Cont	4.03	8.04	35.1	29.2	51	39.15	23.6592	8.549	8.45069	701.781	712.797	2899.31	2052	11.5477	0.495522	1.41292	16.3459	0.658193	8.17293	0.631645
Cont	4.03	8.04	35.1	29.2	51	39.15	20.0299	8.549	8.20326	586.575	587.556	3816.39	2052	9.51874	0.327931	1.85984	10.2361	0.246765	5.11804	0.216166
Cont	4.03	8.04	35.1	29.2	51	39.15	24.1873	8.549	8.48441	681.157	767.48	2944.09	2052	12.4336	0.579083	1.43474	17.3322	0.74238	8.66609	0.718242
Cont	4.03	8.04	35.1	29.2	51	39.15	25.3683	8.549	8.55917	635.534	901.781	3052.75	2052	14.6094	0.810821	1.48769	19.6403	0.958419	9.82015	0.94178
Cont	4.035	8.045	35.3	29.4	52	39.15	28.1603	8.545	8.73386	657.975	1057.19	2727.2	2056	17.1208	1.16704	1.32646	25.8143	1.73793	12.9071	1.7385
Cont	4.035	8.045	35.3	29.4	52	39.15	29.2125	8.545	8.80437	619.304	1195.48	2804.77	2056	19.3603	1.50298	1.36419	28.3836	2.10498	14.1918	2.12184
Cont	4.035	8.045	35.3	29.4	52	39.15	24.9147	8.545	8.52652	632.676	880.307	3118.23	2056	14.2563	0.797701	1.51665	18.7997	0.910785	9.39984	0.881991
Cont	4.035	8.045	35.3	29.4	52	39.15	25.3446	8.545	8.55367	557.734	1031.61	3494.63	2056	16.7066	1.10942	1.69972	19.658	0.99814	9.82899	0.971739
Cont	4.035	8.045	35.3	29.4	52	39.15	27.9416	8.545	8.71951	487.206	1408.62	3707.66	2056	22.812	2.10115	1.80334	25.2998	1.66854	12.6499	1.6662
Cont	4.035	8.045	35.3	29.4	52	39.15	26.2801	8.545	8.61281	536.647	1146.73	3535.89	2056	18.5708	1.37984	1.71979	21.5966	1.20972	10.7983	1.18996
Cont	4.035	8.045	35.3	29.4	52	39.15	25.8077	8.545	8.58292	440.865	1350.04	4363.09	2056	21.8634	1.92708	2.12213	20.6052	1.09905	10.3026	1.07568
Cont	4.035	8.045	35.3	29.4	52	39.15	25.5089	8.545	8.56405	442.234	1316.95	4386.84	2056	21.3276	1.83199	2.13368	19.9914	1.03312	9.99569	1.00774
Cont	4.035	8.045	35.3	29.4	52	39.15	26.7505	8.545	8.64271	581.413	1093	3219.18	2056	17.7007	1.25007	1.56575	22.6099	1.32815	11.3049	1.31254
Cont	4.035	8.045	35.3	29.4	52	39.15	25.509	8.545	8.56405	518.221	1123.85	3743.59	2056	18.2004	1.32383	1.82081	19.9915	1.03313	9.99573	1.00775
Cont	4.035	8.045	35.3	29.4	52	39.15	24.0441	8.545	8.4713	531.672	977.314	3801.33	2056	15.8272	0.991827	1.84889	17.1208	0.751167	8.56038	0.718675
Cont	4.035	8.045	35.3	29.4	52	39.15	27.8527	8.545	8.71371	548.178	1245.03	3304.14	2056	20.1628	1.63337	1.60707	25.0926	1.64098	12.5463	1.63751
Cont	4.035	8.045	35.3	29.4	52	39.15	27.4073	8.545	8.68482	559.682	1185.52	3279.8	2056	19.1991	1.47741	1.59523	24.0706	1.50831	12.0353	1.49951
Cont	4.035	8.045	35.3	29.4	52	39.15	26.1956	8.545	8.60746	497.265	1230.28	3825.27	2056	19.924	1.59402	1.86054	21.4174	1.18933	10.7087	1.16889
Cont	4.035	8.045	35.3	29.4	52	39.15	23.1378	8.545	8.41306	517.961	927.998	3999.32	2056	15.0286	0.890575	1.94519	15.452	0.607355	7.72602	0.572485
Cont	4.035	8.045	35.3	29.4	52	39.15	25.6179	8.545	8.57093	613.79	956.457	3150.91	2056	15.4895	0.948358	1.53255	20.214	1.05681	10.107	1.03214
Cont	4.035	8.045	35.3	29.4	52	39.15	24.9128	8.545	8.5264	697.484	798.398	2828.64	2056	12.9298	0.649814	1.3758	18.796	0.910421	9.39801	0.881617
Cont	4.035	8.045	35.3	29.4	52	39.15	24.728	8.545	8.51472	589.195	931.691	3365.87	2056	15.0884	0.897973	1.6371	18.4331	0.874661	9.21656	0.844949
Cont	4.035	8.045	35.3	29.4	52	39.15	21.5152	8.545	8.30511	488.743	840.475	4424.46	2056	13.6112	0.723947	2.15198	12.65	0.399391	6.32498	0.36348
Cont	4.035	8.045	35.3	29.4	52	39.15	26.1102	8.545	8.60205	587.133	1035.75	3247.77	2056	16.7736	1.11865	1.57966	21.2371	1.16899	10.6185	1.14787
Cont	3.6	8	35.4	28.8	18	39.15	19.9887	8.551	8.20218	523.76	660.228	4324.93	2083	10.6494	0.392491	2.0763	10.2581	0.23345	5.12904	0.208808
Cont	3.6	8	35.4	28.8	18	39.15	20.7875	8.551	8.26033	515.977	737.317	4301.02	2083	11.8929	0.494565	2.06482	11.5195	0.297846	5.75975	0.273833
Cont	3.6	8	35.4	28.8	18	39.15	23.2243	8.551	8.42467	576.457	842.668	3609.49	2083	13.5922	0.652069	1.73283	15.6878	0.562929	7.8439	0.547367
Cont	3.6	8	35.4	28.8	18	39.15	25.6189	8.551	8.577	643.312	915.222	3025.59	2083	14.7624	0.772503	1.45251	20.3268	0.950142	10.1634	0.95502
Cont	3.6	8	35.4	28.8	18	39.15	25.2567	8.551	8.55413	525.66	1090.48	3741.25	2083	17.5893	1.10314	1.79609	19.5862	0.881922	9.79313	0.882778
Cont	3.6	8	35.4	28.8	18	39.15	25.1029	8.551	8.54441	653.5	867.044	3022.53	2083	13.9853	0.691449	1.45105	19.2762	0.854076	9.6381	0.853333
Cont	3.6	8	35.4	28.8	18	39.15	23.1597	8.551	8.42048	566.795	852.111	3677.45	2083	13.7445	0.667194	1.76546	15.5704	0.55438	7.78521	0.538451
Cont	3.6	8	35.4	28.8	18	39.15	24.7449	8.551	8.52179	564.268	976.897	3536.01	2083	15.7573	0.882482	1.69756	18.5646	0.79178	9.28232	0.787557
Cont	3.6	8	35.4	28.8	18	39.15	26.149	8.551	8.61051	445.391	1372.98	4303.74	2083	22.146	1.75245	2.06613	21.4372	1.05697	10.7186	1.06841
Cont	3.6	8	35.4	28.8	18	39.15	26.9469	8.551	8.66125	589.697	1094.96	3175.31	2083	17.6615	1.11232	1.52439	23.1719	1.23463	11.5859	1.25759
Cont	3.6	8	35.4	28.8	18	39.15	26.7965	8.551	8.65165	609.466	1048.88	3086.02	2083	16.9183	1.01961	1.48153	22.839	1.19952	11.4195	1.22015
Cont	3.6	8	35.4	28.8	18	39.15	24.8173	8.551	8.52637	628.087	882.59	3170.26	2083	14.2361	0.717136	1.52197	18.7075	0.804103	9.35373	0.800558
Cont	3.6	8	35.4	28.8	18	39.15	23.5945	8.551	8.44854	697.368	719.443	2953.75	2083	11.6046	0.469901	1.41803	16.3672	0.613628	8.18359	0.600345
Cont	3.6	8	35.4	28.8	18	39.15	24.5789	8.551	8.51127	590.42	921.53	3395.15	2083	14.8642	0.783433	1.62993	18.239	0.764025	9.11953	0.758299
Cont	3.6	8	35.4	28.8	18	39.15	24.8639	8.551	8.52931	712.269	781.088	2791.92	2083	12.5989	0.557492	1.34033	18.7996	0.812103	9.3998	0.808999
Cont	4.24	8.09	34.9	28.6	14	39.15	26.6539	8.557	8.64856	608.283	1026.17	3070.99	2020	16.594	0.945096	1.52029	21.83	1.05279	10.915	1.07614
Cont	4.24	8.09	34.9	28.6	14	39.15	24.599	8.557	8.51855	848.464	633.215	2336.04	2020	10.2396	0.350615	1.15646	17.7086	0.693322	8.85431	0.692093
Cont	4.24	8.09	34.9	28.6	14	39.15	24.0574	8.557	8.48415	576.564	891.986	3490.09	2020	14.4242	0.711531	1.72777	16.6969	0.615944	8.34845	0.610081
Cont	4.24	8.09	34.9	28.6	14	39.15	25.5619	8.557	8.57939	667.733	865.679	2888.15	2020	13.9988	0.669418	1.42978	19.5818	0.847935	9.79088	0.856752
Cont	4.24	8.09	34.9	28.6	14	39.15	25.5586	8.557	8.57919	785.593	735.626	2455.08	2020	11.8957	0.479163	1.21538	19.5752	0.847367	9.7876	0.856145
Cont	4.24	8.09	34.9	28.6	14	39.15	25.3732	8.557	8.56748	735.671	774.878	2635.67	2020	12.5304	0.533424	1.30479	19.2069	0.815817	9.60344	0.822472
Cont	4.24	8.09	34.9	28.6	14	39.15	25.184	8.557	8.55553	705.08	797.136	2764.93	2020	12.8904	0.565411	1.36878	18.8349	0.784525	9.41743	0.789109
Cont	4.24	8.09	34.9	28.6	14	39.15	23.8599	8.557	8.47154	817.893	618.542	2473.79	2020	10.0023	0.333752	1.22465	16.335	0.589319	8.16751	0.581935
Cont	4.24	8.09	34.9	28.6	14	39.15	24.4077	8.557	8.50642	758.288	697.819	2627.91	2020	11.2843	0.429505	1.30094	17.3479	0.665237	8.67394	0.662291
Cont	4.24	8.09	34.9	28.6	14	39.15	23.1547	8.557	8.42616	661.684	719.284	3117.48	2020	11.6314	0.457384	1.54331	15.0734	0.500852	7.53669	0.488733
Cont	4.24	8.09	34.9	28.6	14	39.15	23.7551	8.557	8.46483	640.637	782.737	3167.41	2020	12.6575	0.544617	1.56802	16.1445	0.575527	8.07228	0.567372
Cont	4.24	8.09	34.9	28.6	14	39.15	24.7611	8.557	8.52881	749.666	725.829	2631.87	2020	11.7373	0.466049	1.3029	18.0171	0.717772	9.00854	0.718066
Cont	4.24	8.09	34.9	28.6	14	39.15	23.2867	8.557	8.4347	730.13	659.541	2815.09	2020	10.6653	0.381851	1.39361	15.306	0.516654	7.65302	0.505342
Cont	4.24	8.09	34.9	28.6	14	39.15	25.0443	8.557	8.54671	685.056	811.799	2857.09	2020	13.1275	0.586963	1.4144	18.5626	0.76199	9.28131	0.765107
Cont	4.24	8.09	34.9	28.6	14	39.15	24.5158	8.557	8.51327	669.986	796.628	2965.27	2020	12.8821	0.564671	1.46795	17.5512	0.680995	8.77558	0.679008
Cont	4.24	8.09	34.9	28.6	14	39.15	24.6369	8.557	8.52095	795.122	677.715	2490.1	2020	10.9592	0.404147	1.23272	17.7805	0.698983	8.89024	0.698104
Cont	4.24	8.09	34.9	28.6	14	39.15	25.0195	8.557	8.54515	716.095	775.148	2735.17	2020	12.5348	0.533806	1.35404	18.5146	0.75805	9.2573	0.760911
Cont	4.24	8.09	34.9	28.6	14	39.15	23.882	8.557	8.47295	790.201	641.407	2558.91	2020	10.3721	0.360199	1.26679	16.3754	0.592262	8.1877	0.585044
Cont	4.24	8.09	34.9	28.6	14	39.15	25.8831	8.557	8.59969	828.896	713.757	2305.11	2020	11.5421	0.450127	1.14114	20.229	0.904758	10.1145	0.917484
Cont	3.65	7.995	35.3	28.2	19	39.15	27.3839	8.545	8.68331	649.099	1020.67	2908.78	2076	16.4228	0.860278	1.40115	23.4419	1.11641	11.721	1.17054
Cont	3.65	7.995	35.3	28.2	19	39.15	26.0775	8.545	8.59998	736.626	823.658	2668.11	2076	13.2529	0.559542	1.28522	20.6235	0.868693	10.3118	0.89944
Cont	3.65	7.995	35.3	28.2	19	39.15	24.6299	8.545	8.50851	628.491	866.748	3264.18	2076	13.9462	0.620185	1.57234	17.7394	0.645363	8.8697	0.656694
Cont	3.65	7.995	35.3	28.2	19	39.15	22.7776	8.545	8.38958	496.01	937.826	4359.81	2076	15.0899	0.726526	2.1001	14.3706	0.424	7.18531	0.418624
Cont	3.65	7.995	35.3	28.2	19	39.15	22.7793	8.545	8.38969	531.919	874.653	4065.29	2076	14.0734	0.631625	1.95823	14.3736	0.424175	7.18679	0.41881
Cont	3.65	7.995	35.3	28.2	19	39.15	20.6597	8.545	8.24521	469.951	795.484	4874.83	2076	12.7995	0.521464	2.34819	10.9016	0.241827	5.45082	0.226276
Cont	3.65	7.995	35.3	28.2	19	39.15	25.1629	8.545	8.5422	506.369	1120.89	3988.69	2076	18.0354	1.03605	1.92134	18.7738	0.721916	9.38692	0.739678
Cont	3.65	7.995	35.3	28.2	19	39.15	25.7945	8.545	8.58209	512.839	1159.48	3865.14	2076	18.6562	1.10775	1.86182	20.0408	0.821095	10.0204	0.847547
Cont	3.65	7.995	35.3	28.2	19	39.15	24.374	8.545	8.49228	621.388	858.991	3326.08	2076	13.8214	0.609055	1.60216	17.2535	0.610782	8.62674	0.619302
Cont	3.65	7.995	35.3	28.2	19	39.15	24.6487	8.545	8.5097	749.07	728.302	2737.24	2076	11.7186	0.435727	1.31852	17.7753	0.647955	8.88767	0.6595
Cont	3.65	7.995	35.3	28.2	19	39.15	23.7935	8.545	8.45529	660.616	770.263	3181.13	2076	12.3937	0.488438	1.53234	16.1762	0.537292	8.08812	0.540057
Cont	3.65	7.995	35.3	28.2	19	39.15	25.7851	8.545	8.58149	651.39	912.236	3043.88	2076	14.6781	0.687339	1.46622	20.0216	0.819546	10.0108	0.84586
Cont	3.65	7.995	35.3	28.2	19	39.15	25.5664	8.545	8.56768	564.039	1036.92	3538.31	2076	16.6843	0.887748	1.70439	19.578	0.784179	9.78901	0.807353
Cont	3.65	7.995	35.3	28.2	19	39.15	21.306	8.545	8.2907	405.734	990.185	5549.26	2076	15.9323	0.809842	2.67305	11.9207	0.290427	5.96034	0.2771
Cont	3.65	7.995	35.3	28.2	19	39.15	24.5417	8.545	8.50292	540.534	1000.78	3805.08	2076	16.1029	0.827218	1.83289	17.571	0.633278	8.78549	0.643619
Cont	3.65	7.995	35.3	28.2	19	39.15	24.1435	8.545	8.47763	517.162	1012.98	4023.04	2076	16.2991	0.847423	1.93788	16.8216	0.580791	8.41078	0.586923
Cont	3.65	7.995	35.3	28.2	19	39.15	23.5501	8.545	8.43968	457.756	1088.77	4622.75	2076	17.5186	0.978063	2.22676	15.7346	0.508432	7.8673	0.50903
Cont	3.65	7.995	35.3	28.2	19	39.15	23.9777	8.545	8.46707	521.847	990.251	4005.91	2076	15.9334	0.80995	1.92963	16.5144	0.559892	8.25722	0.564392
Cont	3.65	7.995	35.3	28.2	19	39.15	23.2805	8.545	8.4223	555.687	876.036	3837.18	2076	14.0956	0.633636	1.84835	15.2521	0.477752	7.62606	0.476112
Cont	3.65	7.995	35.3	28.2	19	39.15	24.7556	8.545	8.51646	592.196	928.968	3451.58	2076	14.9473	0.712847	1.66261	17.9805	0.662851	8.99027	0.675627
Cent	1.85	7.63	33.9	27.8	2	38.85	22.2514	8.572	8.40141	683.654	621.612	3043.18	2409	10.0769	0.300754	1.26326	15.9539	0.486124	7.97697	0.497097
Cent	1.85	7.63	33.9	27.8	2	38.85	23.6041	8.572	8.48908	578.41	831.335	3465.53	2409	13.4768	0.540791	1.43858	18.7363	0.665926	9.36813	0.695143
Cent	1.85	7.63	33.9	27.8	2	38.85	24.6896	8.572	8.558	642.764	817.711	3024.26	2409	13.2559	0.523267	1.2554	21.1182	0.840157	10.5591	0.888495
Cent	1.85	7.63	33.9	27.8	2	38.85	21.5625	8.572	8.35542	578.116	685.756	3666.09	2409	11.1168	0.367354	1.52183	14.6098	0.408607	7.30489	0.412392
Cent	1.85	7.63	33.9	27.8	2	38.85	23.5744	8.572	8.48719	483.295	992.418	4151	2409	16.0881	0.767795	1.72312	18.6732	0.661563	9.33659	0.690317
Cent	1.85	7.63	33.9	27.8	2	38.85	23.1804	8.572	8.46191	523.017	885.946	3877.96	2409	14.3621	0.613674	1.60978	17.8435	0.605422	8.92176	0.628299
Cent	1.85	7.63	33.9	27.8	2	38.85	23.5982	8.572	8.4887	627.441	765.982	3195.25	2409	12.4173	0.459148	1.32638	18.7236	0.665052	9.36183	0.694177
Cent	1.85	7.63	33.9	27.8	2	38.85	24.4023	8.572	8.53982	588.265	873.351	3331.67	2409	14.1579	0.596491	1.38301	20.4741	0.791217	10.237	0.834071
Cent	1.85	7.63	33.9	27.8	2	38.85	22.4403	8.572	8.41383	537.52	805.144	3850.72	2409	13.0522	0.507337	1.59847	16.3308	0.508962	8.16541	0.522142
Cent	1.85	7.63	33.9	27.8	2	38.85	22.8592	8.572	8.44115	519.42	866.535	3939.54	2409	14.0474	0.587285	1.63534	17.1798	0.562154	8.58988	0.580612
Cent	1.85	7.63	33.9	27.8	2	38.85	24.5149	8.572	8.54695	523.659	989.961	3730.71	2409	16.0482	0.764061	1.54866	20.7254	0.810152	10.3627	0.855119
Cent	1.85	7.63	33.9	27.8	2	38.85	24.9	8.572	8.57129	552.132	967.621	3499.48	2409	15.6861	0.730493	1.45267	21.5962	0.877344	10.7981	0.929902
Cent	1.85	7.63	33.9	27.8	2	38.85	23.5946	8.572	8.48848	551.625	870.993	3634.77	2409	14.1197	0.593299	1.50883	18.716	0.664526	9.35803	0.693595
Cent	1.85	7.63	33.9	27.8	2	38.85	24.0013	8.572	8.51439	519.928	956.353	3812.62	2409	15.5034	0.713823	1.58266	19.5917	0.726363	9.79583	0.76208
Cent	1.85	7.63	33.9	27.8	2	38.85	21.8458	8.572	8.37447	601.513	678.587	3496.83	2409	11.0006	0.359609	1.45157	15.1568	0.439411	7.5784	0.445991
Cent	1.85	7.63	33.9	27.8	2	38.85	23.821	8.572	8.50292	572.903	854.944	3477.66	2409	13.8595	0.571781	1.44361	19.2011	0.698471	9.60055	0.731169
Cent	1.85	7.63	33.9	27.8	2	38.85	21.1456	8.572	8.32698	582.14	651.336	3681.39	2409	10.5588	0.330858	1.52818	13.8188	0.365886	6.9094	0.36595
Cent	1.85	7.63	33.9	27.8	2	38.85	23.8533	8.572	8.50498	608.653	806.919	3270.42	2409	13.081	0.509574	1.35759	19.2709	0.703419	9.63546	0.736651
Cent	1.85	7.63	33.9	27.8	2	38.85	20.7291	8.572	8.29803	532.939	679.055	4065.74	2409	11.0082	0.360112	1.68773	13.0449	0.326189	6.52246	0.322982
Cent	1.85	7.63	33.9	27.8	2	38.85	22.817	8.572	8.43841	577.162	776.821	3549.51	2409	12.593	0.472265	1.47344	17.0934	0.556632	8.5467	0.574535
Cent	1.22	7.41	33.8	28.7	1	38.85	23.1708	8.562	8.45129	487.33	947.206	4129.36	2559	15.4413	0.83183	1.61366	19.1382	0.825759	9.5691	0.828239
Cent	1.22	7.41	33.8	28.7	1	38.85	25.5224	8.562	8.60061	511.829	1090.61	3679.09	2559	17.779	1.10636	1.43771	24.7325	1.3765	12.3662	1.41695
Cent	1.22	7.41	33.8	28.7	1	38.85	25.5388	8.562	8.60165	539.094	1036.7	3491.35	2559	16.9002	0.998816	1.36434	24.7742	1.3811	12.3871	1.4219
Cent	1.22	7.41	33.8	28.7	1	38.85	23.7712	8.562	8.48975	496.765	978.954	3984.21	2559	15.9588	0.889412	1.55694	20.5003	0.947607	10.2501	0.95783
Cent	1.22	7.41	33.8	28.7	1	38.85	24.2668	8.562	8.52124	421.247	1202.81	4633.7	2559	19.6082	1.34684	1.81075	21.6576	1.05736	10.8288	1.07493
Cent	1.22	7.41	33.8	28.7	1	38.85	23.4209	8.562	8.46736	412.872	1142.97	4840.59	2559	18.6325	1.21578	1.89159	19.7004	0.875086	9.85018	0.880642
Cent	1.22	7.41	33.8	28.7	1	38.85	24.3224	8.562	8.52476	558.921	910.619	3486.85	2559	14.8448	0.767741	1.36258	21.7892	1.07021	10.8946	1.08866
Cent	1.22	7.41	33.8	28.7	1	38.85	24.8912	8.562	8.56074	492.742	1080.32	3891.77	2559	17.6114	1.08544	1.52082	23.1604	1.20836	11.5802	1.23651
Cent	1.22	7.41	33.8	28.7	1	38.85	22.5268	8.562	8.40949	525.919	827.251	3894.19	2559	13.4858	0.630841	1.52176	17.7239	0.707676	8.86194	0.703158
Cent	1.22	7.41	33.8	28.7	1	38.85	23.2518	8.562	8.4565	480.006	968.606	4183.03	2559	15.7901	0.870444	1.63464	19.3195	0.841515	9.65973	0.844969
Cent	1.22	7.41	33.8	28.7	1	38.85	23.1086	8.562	8.44728	460.917	995.933	4373.45	2559	16.2356	0.920956	1.70905	18.9996	0.813809	9.49982	0.815556
Cent	1.22	7.41	33.8	28.7	1	38.85	21.6299	8.562	8.34997	467.472	851.517	4487.84	2559	13.8814	0.669374	1.75375	15.8305	0.563177	7.91525	0.550977
Cent	1.22	7.41	33.8	28.7	1	38.85	21.7464	8.562	8.3578	497.49	809.808	4203.98	2559	13.2014	0.603811	1.64282	16.0716	0.58071	8.03582	0.56938
Cent	1.22	7.41	33.8	28.7	1	38.85	23.1406	8.562	8.44934	492.119	935.458	4092.57	2559	15.2498	0.810987	1.59928	19.0707	0.819931	9.53537	0.822052
Cent	1.22	7.41	33.8	28.7	1	38.85	21.5916	8.562	8.34738	542.751	730.5	3869.31	2559	11.9086	0.488019	1.51204	15.7516	0.557497	7.87581	0.545019
Cent	1.22	7.41	33.8	28.7	1	38.85	23.507	8.562	8.47288	541.626	877.805	3681.11	2559	14.3099	0.712339	1.4385	19.8956	0.892539	9.94783	0.899203
Cent	1.22	7.41	33.8	28.7	1	38.85	21.7507	8.562	8.35809	532.093	757.476	3930.15	2559	12.3483	0.526095	1.53581	16.0805	0.58136	8.04025	0.570062
Cent	1.22	7.41	33.8	28.7	1	38.85	22.2195	8.562	8.3893	511.704	825.473	4035.73	2559	13.4568	0.62806	1.57707	17.0656	0.655663	8.53277	0.648253
Cent	1.22	7.41	33.8	28.7	1	38.85	21.9152	8.562	8.3691	530.053	773.203	3927.97	2559	12.6047	0.548917	1.53496	16.4234	0.606747	8.21171	0.596743
Cent	1.22	7.41	33.8	28.7	1	38.85	21.4401	8.562	8.33712	563.245	692.809	3743.55	2559	11.2941	0.437096	1.4629	15.4407	0.535377	7.72038	0.521838
Cent	1.82	7.56	33.1	27.6	11	38.85	26.2267	8.579	8.66224	742.571	774.194	2459.02	2900	12.6002	0.457406	0.847939	29.7197	1.54936	14.8598	1.70166
Cent	1.82	7.56	33.1	27.6	11	38.85	25.7543	8.579	8.63228	722.385	769.605	2563.68	2900	12.5256	0.452026	0.884029	28.3374	1.41551	14.1687	1.54946
Cent	1.82	7.56	33.1	27.6	11	38.85	22.5973	8.579	8.43111	757.139	566.482	2676.94	2900	9.21967	0.243357	0.923084	19.9758	0.725218	9.98789	0.769686
Cent	1.82	7.56	33.1	27.6	11	38.85	26.3977	8.579	8.67312	781.655	744.249	2324.06	2900	12.1129	0.422821	0.8014	30.2293	1.60009	15.1146	1.7594
Cent	1.82	7.56	33.1	27.6	11	38.85	25.8868	8.579	8.64066	800.108	701.486	2305.54	2900	11.4169	0.375583	0.795014	28.7212	1.45212	14.3606	1.59107
Cent	1.82	7.56	33.1	27.6	11	38.85	25.4335	8.579	8.61199	764.607	710.267	2445.21	2900	11.5598	0.385075	0.843178	27.4196	1.32967	13.7098	1.45198
Cent	1.82	7.56	33.1	27.6	11	38.85	23.9763	8.579	8.5198	694.585	697.531	2807.62	2900	11.3525	0.371343	0.968145	23.4521	0.986948	11.7261	1.06405
Cent	1.82	7.56	33.1	27.6	11	38.85	24.9715	8.579	8.58281	654.432	801.493	2895.79	2900	13.0445	0.490008	0.998548	26.127	1.21294	13.0635	1.31961
Cent	1.82	7.56	33.1	27.6	11	38.85	23.8701	8.579	8.51305	664.13	723.079	2945.24	2900	11.7683	0.399118	1.0156	23.1751	0.964758	11.5876	1.03902
Cent	1.82	7.56	33.1	27.6	11	38.85	25.3921	8.579	8.60938	663.14	816.443	2822.79	2900	13.2879	0.508293	0.973376	27.3026	1.31891	13.6513	1.43977
Cent	1.82	7.56	33.1	27.6	11	38.85	24.3466	8.579	8.5433	687.371	726.535	2807.26	2900	11.8246	0.402945	0.968019	24.4304	1.06715	12.2152	1.15462
Cent	1.82	7.56	33.1	27.6	11	38.85	24.5554	8.579	8.55651	808.436	628.12	2372.58	2900	10.2228	0.300506	0.818132	24.9907	1.11435	12.4953	1.208
Cent	1.82	7.56	33.1	27.6	11	38.85	24.3446	8.579	8.54317	727.075	686.749	2654.11	2900	11.177	0.359894	0.915211	24.4251	1.0667	12.2125	1.15411
Cent	1.82	7.56	33.1	27.6	11	38.85	24.6763	8.579	8.56416	765.882	669.366	2495.68	2900	10.8941	0.341779	0.86058	25.3181	1.14237	12.659	1.23969
Cent	1.82	7.56	33.1	27.6	11	38.85	24.154	8.579	8.53109	822.79	597.538	2358.18	2900	9.7251	0.271468	0.813166	23.9191	1.02488	11.9596	1.10686
Cent	1.82	7.56	33.1	27.6	11	38.85	24.5792	8.579	8.55802	726.999	699.801	2636.54	2900	11.3895	0.373773	0.909152	25.0551	1.11984	12.5276	1.2142
Cent	1.82	7.56	33.1	27.6	11	38.85	25.1659	8.579	8.59508	740.023	719.343	2546.38	2900	11.7075	0.395	0.878061	26.6668	1.26109	13.3334	1.37418
Cent	1.82	7.56	33.1	27.6	11	38.85	25.533	8.579	8.61828	760.956	718.925	2449.74	2900	11.7007	0.39454	0.844739	27.7025	1.35587	13.8513	1.48172
Cent	1.815	7.565	31.1	27.4	10	38.85	24.5621	8.594	8.57194	557.652	856.029	3272.7	2904	14.075	0.550122	1.12696	24.9787	1.06725	12.4893	1.16763
Cent	1.815	7.565	31.1	27.4	10	38.85	22.2016	8.594	8.42012	491.819	788.861	3968.99	2904	12.9706	0.468528	1.36673	18.9805	0.632148	9.49024	0.673447
Cent	1.815	7.565	31.1	27.4	10	38.85	21.951	8.594	8.40349	510.808	740.904	3848.03	2904	12.1821	0.413904	1.32508	18.387	0.594702	9.19348	0.631239
Cent	1.815	7.565	31.1	27.4	10	38.85	23.6615	8.594	8.51475	484.911	914.209	3863.19	2904	15.0316	0.625526	1.3303	22.5988	0.882434	11.2994	0.957024
Cent	1.815	7.565	31.1	27.4	10	38.85	22.6769	8.594	8.4513	495.109	820.035	3890.72	2904	13.4832	0.505664	1.33978	20.1275	0.707418	10.0637	0.758483
Cent	1.815	7.565	31.1	27.4	10	38.85	24.1989	8.594	8.54894	460.237	1007.39	4007.65	2904	16.5638	0.755309	1.38004	24.0047	0.989701	12.0024	1.07916
Cent	1.815	7.565	31.1	27.4	10	38.85	21.5657	8.594	8.37763	445.794	816.122	4456.15	2904	13.4188	0.500933	1.53449	17.4897	0.540053	8.74484	0.569775
Cent	1.815	7.565	31.1	27.4	10	38.85	21.4757	8.594	8.37154	467.552	770.827	4259.25	2904	12.6741	0.44763	1.46669	17.2827	0.527781	8.64133	0.555997
Cent	1.815	7.565	31.1	27.4	10	38.85	23.7176	8.594	8.51833	505.784	880.676	3697.8	2904	14.4803	0.581533	1.27335	22.7436	0.893221	11.3718	0.969293
Cent	1.815	7.565	31.1	27.4	10	38.85	22.1857	8.594	8.41907	509.999	759.555	3829.19	2904	12.4888	0.434785	1.31859	18.9426	0.629725	9.47127	0.670713
Cent	1.815	7.565	31.1	27.4	10	38.85	22.0465	8.594	8.40984	518.178	737.369	3783.3	2904	12.124	0.409998	1.30279	18.6123	0.6088	9.30616	0.647121
Cent	1.815	7.565	31.1	27.4	10	38.85	23.036	8.594	8.4746	473.479	886.254	4027.54	2904	14.572	0.58875	1.38689	21.0138	0.768185	10.5069	0.827301
Cent	1.815	7.565	31.1	27.4	10	38.85	22.2439	8.594	8.42291	478.972	813.372	4070.66	2904	13.3736	0.49762	1.40174	19.0814	0.63862	9.54071	0.680749
Cent	1.815	7.565	31.1	27.4	10	38.85	21.3796	8.594	8.365	526.152	678.036	3794.81	2904	11.1484	0.346948	1.30675	17.0628	0.514887	8.53138	0.541529
Cent	1.815	7.565	31.1	27.4	10	38.85	27.3635	8.594	8.75018	601.497	969.118	2786.28	2904	15.9344	0.700669	0.959461	33.2154	1.82624	16.6077	2.03864
Cent	1.815	7.565	31.1	27.4	10	38.85	27.2134	8.594	8.74046	636.649	906.746	2644.93	2904	14.9089	0.615611	0.910787	32.7385	1.77736	16.3693	1.98233
Cent	1.815	7.565	31.1	27.4	10	38.85	24.7876	8.594	8.58619	655.046	741.758	2767.69	2904	12.1961	0.41485	0.95306	25.5937	1.11756	12.7968	1.2251
Cent	1.815	7.565	31.1	27.4	10	38.85	22.3158	8.594	8.42765	608.717	644.489	3196.63	2904	10.5968	0.313409	1.10077	19.2535	0.649721	9.62676	0.693277
Cent	1.815	7.565	31.1	27.4	10	38.85	22.3374	8.594	8.42907	566.253	694.262	3434.29	2904	11.4152	0.363719	1.18261	19.3052	0.653068	9.65258	0.697057
Cent	1.815	7.565	31.1	27.4	10	38.85	23.2643	8.594	8.48931	584.946	732.155	3239.04	2904	12.0383	0.404268	1.11537	21.5861	0.808611	10.793	0.873155
Cent	0.77	7.3	32.7	27.5	9	38.85	24.6433	8.582	8.56507	755.865	668.307	2510.97	3169	10.8971	0.336684	0.792355	27.5056	1.30882	13.7528	1.43613
Cent	0.77	7.3	32.7	27.5	9	38.85	23.2611	8.582	8.4771	821.728	547.843	2402.72	3169	8.93288	0.224818	0.758195	23.5635	0.975484	11.7818	1.05702
Cent	0.77	7.3	32.7	27.5	9	38.85	26.313	8.582	8.67073	663.051	861.721	2724.1	3169	14.0508	0.557851	0.859607	32.6913	1.8136	16.3456	2.01338
Cent	0.77	7.3	32.7	27.5	9	38.85	23.629	8.582	8.50068	531.877	873.934	3673.77	3169	14.25	0.573488	1.15928	24.5841	1.05753	12.2921	1.15013
Cent	0.77	7.3	32.7	27.5	9	38.85	23.3749	8.582	8.48441	598.493	759.755	3288.38	3169	12.3882	0.434992	1.03767	23.877	1.00036	11.9385	1.08524
Cent	0.77	7.3	32.7	27.5	9	38.85	25.6784	8.582	8.63047	613.284	890.652	3001.9	3169	14.5226	0.595209	0.947271	30.6619	1.60722	15.331	1.77701
Cent	0.77	7.3	32.7	27.5	9	38.85	23.5373	8.582	8.49481	634.525	726.803	3087.46	3169	11.8509	0.398259	0.97427	24.3278	1.03664	12.1639	1.12641
Cent	0.77	7.3	32.7	27.5	9	38.85	26.7826	8.582	8.70072	675.096	873.87	2637.43	3169	14.2489	0.573406	0.832258	34.2416	1.97882	17.1208	2.2029
Cent	0.77	7.3	32.7	27.5	9	38.85	27.0214	8.582	8.71606	717.19	835.745	2464.43	3169	13.6273	0.525246	0.777668	35.0466	2.06717	17.5233	2.30433
Cent	0.77	7.3	32.7	27.5	9	38.85	25.9407	8.582	8.64708	611.388	910.415	2987.67	3169	14.8448	0.621357	0.94278	31.4916	1.69024	15.7458	1.87204
Cent	0.77	7.3	32.7	27.5	9	38.85	25.5756	8.582	8.62397	771.112	703.074	2394.8	3169	11.464	0.372718	0.755696	30.3403	1.57555	15.1701	1.74078
Cent	0.77	7.3	32.7	27.5	9	38.85	25.2214	8.582	8.60159	764.455	690.818	2441.12	3169	11.2642	0.359826	0.770313	29.2457	1.4699	14.6228	1.62
Cent	0.77	7.3	32.7	27.5	9	38.85	24.6362	8.582	8.56463	633.385	797.099	2997.14	3169	12.9971	0.478385	0.945769	27.4848	1.30694	13.7424	1.43399
Cent	0.77	7.3	32.7	27.5	9	38.85	22.1097	8.582	8.40204	484.888	833.734	4203.99	3169	13.5945	0.522758	1.3266	20.4953	0.747036	10.2476	0.798729
Cent	0.77	7.3	32.7	27.5	9	38.85	27.9162	8.582	8.77433	625.383	1014.96	2748.14	3169	16.5494	0.768062	0.867194	38.1678	2.42614	19.0839	2.71705
Cent	0.77	7.3	32.7	27.5	9	38.85	26.0855	8.582	8.65627	766.198	733.954	2373.65	3169	11.9675	0.406105	0.74902	31.9551	1.73743	15.9776	1.9261
Cent	0.77	7.3	32.7	27.5	9	38.85	27.0452	8.582	8.7176	740.165	811.08	2386.17	3169	13.2251	0.495108	0.752973	35.1277	2.07617	17.5638	2.31467
Cent	0.77	7.3	32.7	27.5	9	38.85	24.4327	8.582	8.55175	773.396	642.341	2469.07	3169	10.4737	0.310856	0.779133	26.8856	1.25347	13.4428	1.37304
Cent	0.77	7.3	32.7	27.5	9	38.85	20.3474	8.582	8.28095	823.476	405.354	2595.72	3169	6.60952	0.119422	0.819098	16.1385	0.47078	8.06926	0.489151
Cent	0.77	7.3	32.7	27.5	9	38.85	23.3147	8.582	8.48054	582.476	776.529	3384.54	3169	12.6617	0.454252	1.06802	23.7108	0.987136	11.8554	1.07024
